# Supplementary material for: A new immune signature for survival prediction and immune checkpoint molecules in non-small cell lung cancer
Source: Front Oncol. 2023 Jan 30;13:1095313. doi: 10.3389/fonc.2023.1095313 (PMC9924230; doi:10.3389/fonc.2023.1095313)
Supplement: Supplementary Figure 1 — Scatter plot of correlation between GS and MM gene in turquoise module. [file DataSheet_1.zip]

Archive with 9 entries (9 files):
- Supplementary Figures/Supplementary Figure 1.PDF
- Supplementary Figures/Supplementary Figure 2.PDF
- Supplementary Figures/Supplementary Figure 3.PDF
- Supplementary Figures/Supplementary Figure 4.PDF
- Supplementary Figures/Supplementary Figure 5.PDF
- Supplementary Figures/Supplementary Figure 6.PDF
- Supplementary Figures/Supplementary Figure 7.PDF
- Supplementary Figures/Supplementary Figure 8.PDF
- Supplementary Figures/Supplementary Figure 9.PDF
